# Supplementary material for: Automated analysis of C. elegans behavior by LabGym: an open-source, AI-powered platform
Source: G3 (Bethesda). 2026 May 6;16(7):jkag120. doi: 10.1093/g3journal/jkag120 (PMC13334171; doi:10.1093/g3journal/jkag120)
Supplement: jkag120_Supplementary_Data [file jkag120_supplementary_data.zip › Table_S1_G3-2025-406423.xlsx]

## Sheet: Sheet2
		worm locomotion categorizer 22
		overall accuracy: 0.90
	Animation Analyzer	16 x 16 x 1, level 2
	Pattern Recognizer	32 x 32 x 3, level 3
		precision	recall	f1
	forward crawling	0.9	0.94	0.92
	reverse crawling	0.81	0.91	0.86
	omega bend	0.98	0.88	0.93
	immobile	0.99	0.9	0.95
	twitching	0.88	0.84	0.86
